# Supplementary material for: Design, Synthesis and Evaluation of New Multifunctional Benzothiazoles as Photoprotective, Antioxidant and Antiproliferative Agents
Source: Molecules. 2022 Dec 29;28(1):287. doi: 10.3390/molecules28010287 (PMC9822352; doi:10.3390/molecules28010287)
Supplement: Supplementary file 1 [file molecules-28-00287-s001.zip]

Archive with 1 entries (1 files):
- molecules-2101179-supplementary.pdf
